# Supplementary material for: Role of polyethylene glycol to alleviate lead stress in Raphanus sativus
Source: PeerJ. 2025 Jan 9;13:e18147. doi: 10.7717/peerj.18147 (PMC11725271; doi:10.7717/peerj.18147)
Supplement: Supplemental Information 1 — RStudio software was employed to conduct principal component analysis (PCA) and determine Pearson correlation coefficients among the observed variables. SPSS Ver. 20 was used to calculate the analysis of variance. Subsequently, the Tukey Honestly Significant Difference (HSD) test was employed to assess the treatment means, enabling the ranking and comparison of significantly distinct treatments at a probability level of P < 0.05. [file peerj-13-18147-s001.zip]

Archive with 1 entries (1 files):
- Supplementary material/Complete data for Pb.xlsx
