# Supplementary material for: Role of polyethylene glycol to alleviate lead stress in Raphanus sativus
Source: PeerJ. 2025 Jan 9;13:e18147. doi: 10.7717/peerj.18147 (PMC11725271; doi:10.7717/peerj.18147)
Supplement: Supplemental Information 1 — RStudio software was employed to conduct principal component analysis (PCA) and determine Pearson correlation coefficients among the observed variables. SPSS Ver. 20 was used to calculate the analysis of variance. Subsequently, the Tukey Honestly Significant Difference (HSD) test was employed to assess the treatment means, enabling the ranking and comparison of significantly distinct treatments at a probability level of P < 0.05. [file peerj-13-18147-s001.zip › Supplementary material/Complete data for Pb.xlsx]

## Sheet: Sheet3
Treatment		Replicates	RL	SL	RFW	SFW	RDW	SDW	SC	PR	TR	total soluble protein	POD	SOD	CAT	HP	chl a	chl b	Tchl	Caro	Pods/pla	Seeds/pod	GP%	SVI	N	P	K
Control		1	7.2	6.5	0.23	0.36	0.044	0.051	1.35	38	1.12	1.48	79	164	2.6	2.9	0.97	0.56	1.613	3.58	8	11	0.7	9.8	41.4	11.7	45.5
Control		2	7.6	5.6	0.35	0.33	0.041	0.05	1.38	39	1.18	1.52	78	167	2.5	2.6	0.98	0.53	1.64	4.02	10	9	0.68	8.7	42.8	11.4	42.6
Control		3	8.2	7.1	0.36	0.28	0.042	0.054	1.42	43	1.21	1.54	79	165	2.3	2.8	0.96	0.57	1.6033	3.59	11	10	0.71	9.472	40.7	12	41.4
Pb 75mg/kg		1	5.6	3.6	0.16	0.23	0.028	0.032	0.72	18	0.73	0.63	113	310	3.8	4.9	0.47	0.26	0.74	2.11	3	3	0.366	3.4404	23.6	6.4	30.3
Pb 75mg/kg		2	5.2	4.2	0.21	0.21	0.027	0.028	0.82	20	0.76	0.64	115	306	3.7	4.8	0.37	0.29	0.75	2.08	3	2	0.3892	4.264	25.3	6.8	29.1
Pb 75mg/kg		3	4.7	5.1	0.25	0.24	0.024	0.029	0.79	23	0.71	0.59	112	307	3.9	5.1	0.39	0.31	0.7866	2.09	4	5	0.3214	3.915	21.7	6.9	32.6
PEG 10%		1	7.4	4.1	0.27	0.24	0.037	0.034	0.89	28	0.86	0.82	84	251	3.9	3.2	0.81	0.39	1.21	4.52	5	6	0.6	6.96	27.5	8.6	35.9
PEG 10%		2	7.1	5.1	0.24	0.29	0.032	0.036	0.86	29	0.84	0.84	87	249	4.1	3.1	0.78	0.36	1.24	4.58	6	7	0.57	7.339	25.8	8.8	32.2
PEG 10%		3	6.9	4.5	0.27	0.27	0.034	0.038	0.91	31	0.89	0.89	85	245	4.2	2.9	0.82	0.37	1.23666	4.55	7	8	0.61	6.58	30.2	8.2	37.5
PEG 20%		1	7.3	5	0.26	0.27	0.041	0.032	0.96	32	0.94	0.97	91	203	4.2	3.5	0.84	0.41	1.38	4.79	7	10	0.666	8.325	33.2	9.8	40.2
PEG 20%		2	7.6	4.8	0.29	0.29	0.039	0.034	0.92	34	0.96	0.99	94	198	4.4	3.2	0.86	0.38	1.36	4.72	7	9	0.6943	7.5713	31.8	9.9	38.8
PEG 20%		3	6.8	6.3	0.31	0.28	0.042	0.03	0.98	31	0.98	1.01	92	201	4.3	3.4	0.89	0.39	1.33667	4.75	8	8	0.6477	8.64	35.5	9.5	40.7
PEG 30%		1	7.1	6.3	0.21	0.38	0.038	0.054	1.28	37	0.98	1.26	102	189	5.2	3.8	1.09	0.42	1.64	4.88	10	12	0.833	11.2455	39.7	10.5	46.8
PEG 30%		2	7.4	6.2	0.28	0.34	0.042	0.051	1.21	36	0.99	1.32	105	187	5.5	3.8	1.08	0.45	1.66	4.91	9	10	0.8719	10.97	41.4	10.8	42.2
PEG 30%		3	7.9	6	0.32	0.29	0.047	0.056	1.19	39	1.14	1.31	103	185	5.4	3.7	1.12	0.48	1.61667	4.93	11	11	0.84	11.43	42.2	10.7	49.9
PEG 40%		1	6.3	4.4	0.25	0.28	0.037	0.041	1.06	31	0.77	0.91	109	213	4.8	3.6	0.67	0.36	1.66	3.16	5	4	0.666	7.2594	29.1	7.2	32.1
PEG 40%		2	6.7	4.2	0.28	0.28	0.034	0.036	1.02	28	0.81	0.87	110	212	4.6	3.4	0.72	0.31	1.64	3.12	7	7	0.687	7.69	24.9	7.7	28.8
PEG 40%		3	6.5	4.7	0.27	0.31	0.028	0.039	1.08	27	0.84	0.85	109	217	4.9	3.7	0.69	0.32	1.62333	3.15	8	3	0.602	7.836	26.7	7.9	30.6
Pb 75mg/kg +PEG 10%		1	7.3	5.1	0.26	0.28	0.035	0.042	0.81	22	0.84	0.78	88	281	4.4	3.4	0.65	0.33	1.17	3.89	5	6	0.5666	7.13916	36.8	10.8	36.6
Pb 75mg/kg +PEG 10%		2	7.2	5.4	0.27	0.29	0.031	0.044	0.87	25	0.88	0.79	87	279	4.2	3.2	0.69	0.34	1.15	3.92	5	8	0.584	6.8874	37.4	10.2	33.7
Pb 75mg/kg +PEG 10%		3	7.1	5.7	0.24	0.31	0.03	0.049	0.89	24	0.91	0.81	88	278	4.1	3.1	0.71	0.36	1.11667	3.94	7	8	0.55	7.3914	39.9	10.6	34.9
Pb 75mg/kg+PEG 20%		1	7.4	6.1	0.26	0.29	0.037	0.041	1.02	29	0.93	1.12	97	307	5.1	3.7	0.91	0.39	1.28	4.32	6	8	0.6666	8.9991	38.3	11.1	41.8
Pb 75mg/kg+PEG 20%		2	7.9	5.5	0.26	0.31	0.039	0.048	1.07	27	0.95	1.08	97	308	4.9	3.6	0.82	0.41	1.31	4.39	6	9	0.6271	9.3324	42.7	11.4	42.7
Pb 75mg/kg+PEG 20%		3	6.8	7	0.27	0.32	0.034	0.051	1.11	31	0.99	1.09	96	310	5	3.5	0.92	0.3	1.34	4.41	9	10	0.6488	8.673	40.2	11.7	44.6
Pb 75mg/kg +PEG 30%		1	7.3	7.2	0.24	0.37	0.04	0.051	1.31	39	1.18	1.39	108	298	5.9	4.1	1.08	0.51	1.68	4.79	9	13	0.8	11.76	44.9	12.2	47.5
Pb 75mg/kg +PEG 30%		2	7.8	7	0.29	0.34	0.049	0.052	1.39	42	1.19	1.37	107	292	5.8	4.2	1.04	0.49	1.64	4.83	10	14	0.8592	11.98	48.8	12.8	51.3
Pb 75mg/kg +PEG 30%		3	8.1	6.8	0.32	0.32	0.051	0.054	1.37	43	1.21	1.43	109	296	6	4.4	1.11	0.53	1.66	4.81	12	12	0.872	11.321	50.1	12.7	49.9
Pb 75mg/kg +PEG 40%		1	6.8	3.5	0.25	0.29	0.035	0.044	1.19	30	0.87	1.04	117	211	5.1	3.8	0.61	0.31	1.08	4.67	7	6	0.6333	6.45966	37.2	7.7	31.4
Pb 75mg/kg +PEG 40%		2	6.7	3.8	0.24	0.31	0.028	0.045	1.12	32	0.92	1.07	116	210	5.2	3.9	0.62	0.37	1.03	4.63	6	5	0.6011	6.8531	32.7	7.2	34.7
Pb 75mg/kg +PEG 40%		3	6.4	4.5	0.27	0.32	0.031	0.039	1.24	27	0.94	1.09	117	214	5.3	4.1	0.69	0.36	1.04	4.65	8	7	0.586	7.1322	30.8	7.8	29.8
